# Supplementary material for: Traditional and Electronic Cigarette Usage Patterns, Dependence, and Perceptions Among Ajman University Students
Source: Int J Environ Res Public Health. 2026 Jan 23;23(2):143. doi: 10.3390/ijerph23020143 (PMC12941306; doi:10.3390/ijerph23020143)
Supplement: Supplementary file 1 [file ijerph-23-00143-s001.zip]

Archive with 1 entries (1 files):
- ijerph-4039380-SI.pdf
